# Supplementary material for: Phagocytosis-like cell engulfment by a planctomycete bacterium
Source: Nat Commun. 2019 Dec 11;10:5529. doi: 10.1038/s41467-019-13499-2 (PMC6906331; doi:10.1038/s41467-019-13499-2)
Supplement: Supplementary file 3 — Supplementary Data 1 [file 41467_2019_13499_MOESM3_ESM.xlsx]

## Sheet: ExtendedDataTablePeptidases
Supplementary Data 1 | Peptidases in Candidatus Uab amorphum genome.
protein ID	eggNOG annotation
MPLA_00040	X-Pro dipeptidyl-peptidase (S15 family)
MPLA_00157	peptidase S8 S53 subtilisin kexin sedolisin
MPLA_00158	peptidase S8 S53 subtilisin kexin sedolisin
MPLA_00179	protease
MPLA_00187	peptidase, m28
MPLA_00219	peptidase M4 thermolysin
MPLA_00239	Peptidase S8 and S53 subtilisin kexin sedolisin
MPLA_00241	Aminopeptidase
MPLA_00243	peptidase m56
MPLA_00297	Peptidase M50
MPLA_00366	peptidase C45 acyl-coenzyme A 6-aminopenicillanic acid acyl-transferase
MPLA_00374	protease DO
MPLA_00375	peptidase S1 and S6 chymotrypsin Hap
MPLA_00388	Peptidase M48
MPLA_00411	Peptidase family U32
MPLA_00459	Peptidase U61, LD-carboxypeptidase A
MPLA_00477	Peptidase S8 and S53 subtilisin kexin sedolisin
MPLA_00478	serine protease
MPLA_00484	Peptidase family S51
MPLA_00485	Peptidase family S51
MPLA_00498	peptidase S41
MPLA_00642	Carboxypeptidase Taq
MPLA_00715	Peptidase family M50
MPLA_00734	oligopeptidase B
MPLA_00739	peptidase M48, Ste24p
MPLA_00742	Peptidase S8 and S53 subtilisin kexin sedolisin
MPLA_00750	Glutamyl aminopeptidase
MPLA_00751	M42 glutamyl aminopeptidase
MPLA_00772	Peptidase family S41
MPLA_00809	ATP-dependent zinc metallopeptidase
MPLA_00882	CAAX amino terminal protease family protein
MPLA_01020	peptidase M29 aminopeptidase II
MPLA_01036	Aminopeptidase P
MPLA_01092	Peptidase family M28
MPLA_01201	Serine protease
MPLA_01232	M61 glycyl aminopeptidase
MPLA_01245	Prolyl oligopeptidase
MPLA_01285	Peptidase S8 and S53 subtilisin kexin sedolisin
MPLA_01301	Rhomboid-type serine protease
MPLA_01440	serine protease (ClpP class)
MPLA_01523	peptidase
MPLA_01576	peptidase S8 and S53, subtilisin, kexin, sedolisin
MPLA_01582	CAAX protease self-immunity
MPLA_01586	aminopeptidase
MPLA_01672	Dipeptidase
MPLA_01758	serine carboxypeptidase
MPLA_01768	Peptidase family M50
MPLA_01812	Peptidase C39 bacteriocin processing
MPLA_01826	protease
MPLA_01879	Serine protease
MPLA_01891	peptidase, M24
MPLA_02012	peptidase S1 and S6, chymotrypsin Hap
MPLA_02044	protease
MPLA_02181	Peptidase M56, BlaR1
MPLA_02189	signal peptidase i
MPLA_02234	Peptidase S16 lon domain protein
MPLA_02253	Protease DO
MPLA_02262	Atp-dependent clp protease atp-binding subunit
MPLA_02283	oligopeptidase A
MPLA_02343	peptidase S8 and S53, subtilisin, kexin, sedolisin
MPLA_02370	Membrane-associated zinc metalloprotease
MPLA_02399	Peptidase, M19 family
MPLA_02446	Peptidase M3A and M3B, thimet oligopeptidase F
MPLA_02545	peptidase, M48
MPLA_02587	Peptidase dimerisation domain
MPLA_02624	peptidase M48, Ste24p
MPLA_02687	protease
MPLA_02694	protease
MPLA_02695	peptidase S1 and S6 chymotrypsin Hap
MPLA_02696	peptidase M14 carboxypeptidase A
MPLA_02697	aminopeptidase
MPLA_02728	Peptidase, zinc-dependent
MPLA_02758	Carboxypeptidase
MPLA_02890	ATP-dependent zinc metallopeptidase
MPLA_02988	Thermophilic metalloprotease (M29)
MPLA_03026	oligopeptidase B
MPLA_03076	peptidase, m28
MPLA_03092	Protease DO
MPLA_03093	protease Do
MPLA_03106	Peptidase s1 and s6 chymotrypsin hap
MPLA_03214	Metalloprotease
MPLA_03219	Peptidase M14, carboxypeptidase A
MPLA_03249	peptidase S8 and S53, subtilisin, kexin, sedolisin
MPLA_03296	protease
MPLA_03396	protease
MPLA_03403	Peptidase S9, prolyl oligopeptidase active site domain protein
MPLA_03471	Peptidase M16 domain protein
MPLA_03576	protease Do
MPLA_03579	protease
MPLA_03604	peptidase S8 S53 subtilisin kexin sedolisin
MPLA_03607	peptidase S9 prolyl oligopeptidase active site domain-containing protein
MPLA_03645	Peptidase family M50
MPLA_03754	membrane dipeptidase
MPLA_03755	Peptidase family C25
MPLA_03811	Carboxypeptidase
MPLA_03892	peptidase C1A, papain
MPLA_03895	prolyl endopeptidase
MPLA_03923	Peptidase M16 domain protein
MPLA_03924	Peptidase M16 domain protein
MPLA_04043	Carboxypeptidase
MPLA_04058	peptidase S41
MPLA_04112	signal peptidase I
MPLA_04118	Peptidase dimerisation domain
MPLA_04121	Peptidase S9B, dipeptidylpeptidase
MPLA_04127	prolyl oligopeptidase
MPLA_04140	ATP-dependent metalloprotease, FtsH
MPLA_04197	Peptidase family M48
MPLA_04363	Peptidase m28
MPLA_04438	protease
MPLA_04454	peptidase S8 and S53, subtilisin, kexin, sedolisin
MPLA_04494	aminopeptidase
MPLA_04549	peptidase C14 caspase catalytic subunit p20
MPLA_04550	peptidase C14 caspase catalytic subunit p20
MPLA_04551	Astacin (Peptidase family M12A)
MPLA_04557	peptidase C14 caspase catalytic subunit p20
MPLA_04577	Peptidase C14, caspase catalytic subunit P20
MPLA_04589	Inherit from NOG: peptidase'
MPLA_04618	peptidase C14 caspase catalytic subunit p20
MPLA_04622	peptidase C14 caspase catalytic subunit P20
MPLA_04625	peptidase C14 caspase catalytic subunit p20
MPLA_04628	Peptidase C14, caspase catalytic subunit p20
MPLA_04629	peptidase C14 caspase catalytic subunit p20
MPLA_04630	Peptidase C14, caspase catalytic subunit p20
MPLA_04636	peptidase C14 caspase catalytic subunit p20
MPLA_04644	peptidase C14 caspase catalytic subunit p20
MPLA_04703	Astacin (Peptidase family M12A)
MPLA_04712	peptidase C14 caspase catalytic subunit p20
MPLA_04715	Astacin (Peptidase family M12A)
MPLA_04717	peptidase C14 caspase catalytic subunit p20
MPLA_04724	peptidase C14 caspase catalytic subunit p20
MPLA_04746	X-Pro dipeptidyl-peptidase (S15 family)
MPLA_04767	Peptidase family M54
MPLA_04795	peptidase S8 S53 subtilisin kexin sedolisin
MPLA_04805	peptidase c39, bacteriocin processing
MPLA_04868	peptidase M15B and M15C DD-carboxypeptidase VanY endolysin
MPLA_04886	Intracellular protease
MPLA_04933	D-alanyl-D-alanine carboxypeptidase D-alanyl-D-alanine-endopeptidase
MPLA_04953	peptidase S8 and S53, subtilisin, kexin, sedolisin
MPLA_04956	peptidase S8 and S53, subtilisin, kexin, sedolisin
MPLA_04958	Peptidase S8 and S53 subtilisin kexin sedolisin
MPLA_04959	peptidase S8 and S53, subtilisin, kexin, sedolisin
MPLA_04960	Peptidase S8 and S53 subtilisin kexin sedolisin
MPLA_04962	peptidase, S8 S53 family
MPLA_04973	Astacin (Peptidase family M12A)
MPLA_05071	Proline imino-peptidase
MPLA_05077	signal peptidase I (EC 3.4.21.89)
MPLA_05094	Peptidase family M54
MPLA_05131	Peptidase S8 and S53
MPLA_05143	peptidase M48, Ste24p
MPLA_05150	Peptidase M14, carboxypeptidase A
MPLA_05193	peptidase
MPLA_05293	Peptidase family S51
MPLA_05336	Peptidase family M28
MPLA_05672	peptidase
MPLA_05693	Prolyl oligopeptidase family
MPLA_05716	Ste24 endopeptidase (EC 3.4.24.84)
MPLA_05813	aminopeptidase p
MPLA_05828	Aminopeptidase
MPLA_05856	Peptidase M14, carboxypeptidase A
MPLA_05877	Peptidase dimerisation domain
MPLA_05886	Peptidase S8
MPLA_05924	aminopeptidase
MPLA_05946	Carboxypeptidase
MPLA_05972	Peptidase dimerisation domain
MPLA_05979	peptidase, m28
MPLA_05980	CAAX protease self-immunity
MPLA_06068	Peptidase family M3
MPLA_06083	peptidase s9 prolyl oligopeptidase active site domain protein
MPLA_06142	ATP-dependent serine protease
MPLA_06175	peptidase S10, serine carboxypeptidase
MPLA_06177	oligopeptidase A
MPLA_06444	Peptidase M50
MPLA_06464	Carboxypeptidase
MPLA_06536	peptidase S45 penicillin amidase
MPLA_06542	IgA Peptidase M64
MPLA_06576	Protease subunit of a proteasome-like degradation complex
MPLA_06583	ATP-dependent specificity component of the Clp protease
MPLA_06585	peptidase M29 aminopeptidase II
MPLA_06672	Hydrogenase maturation protease
