# Supplementary material for: Phagocytosis-like cell engulfment by a planctomycete bacterium
Source: Nat Commun. 2019 Dec 11;10:5529. doi: 10.1038/s41467-019-13499-2 (PMC6906331; doi:10.1038/s41467-019-13499-2)
Supplement: Supplementary file 4 — Supplementary Data 2 [file 41467_2019_13499_MOESM4_ESM.xlsx]

## Sheet: Sheet1
Supplementary Data 2 | Genes related to amino acid biosynthesis
amino acid	gene symbol	EC number	description	locus tag
Alanine
	alaA	2.6.1.2	alanine-synthesizing transaminase	UABAM_00321
Arginine (essential amino acid)
	ArgH	4.3.2.1	argininosuccinate lyase	-
	ArgG	6.3.4.5	argininosuccinate synthase	-
	ArgF	2.1.3.3	ornithine carbamoyltransferase	UABAM_06584
	ArgE	3.5.1.16	acetylornithine deacetylase	UABAM_02293, UABAM_05972
	ArgD	2.6.1.11	acetylornithine aminotransferase	-
	ArgC	1.2.1.38	N-acetyl-gamma-glutamyl-phosphate reductase	UABAM_02297
	ArgB	2.7.2.8	acetylglutamate kinase	UABAM_02293, UABAM_02296
	ArgA	2.3.1.1	amino-acid N-acetyltransferase	-
Asparagine/Aspartate
	ansA	3.5.1.1	L-asparaginase	UABAM_02439
	ASNS	6.3.5.4	asparagine synthase	UABAM_00665, UABAM_03445, UABAM_05514, UABAM_06472
	aspB	2.6.1.1	aspartate aminotransferase	UABAM_00142, UABAM_01055, UABAM_02435
Cysteine (essential amino acid)
	cysK	2.5.1.47	cystathionine gamma-lyase	-
	cysE	2.3.1.30	cysteine synthase	-
Glycine/Serine/Threonine (essential amino acid)
	thrC	4.2.3.1	threonine synthase	UABAM_01461, UABAM_04368
	thrB	2.7.1.39	homoserine kinase	UABAM_02068
	thrA	1.1.1.3	homoserine dehydrogenase	-
	asd	1.2.1.11	aspartate-semialdehyde dehydrogenase	-
	lysAC	2.7.2.4	aspartate kinase	UABAM_04819
	ltaE	4.1.2.48	threonine aldolase	UABAM_00573
	glyA	2.1.2.1	glycine hydroxymethyltransferase	UABAM_04822
	serB	3.1.3.3	phosphoserine phosphatase	-
	serC	2.6.1.52	phosphoserine aminotransferase	-
	serA	1.1.1.95	D-3-phosphoglycerate dehydrogenase	UABAM_01626, UABAM_02183, UABAM_05689, UABAM_05768
Glutamine/Glutamate
	glnA	6.3.1.2	glutamine synthetase	UABAM_00956, UABAM_01333
	glsA	3.5.1.2	glutaminase	UABAM_00193
	gdhA	1.4.1.3	glutamate dehydrogenase(NAD(P)+)	UABAM_01838
	gdhA	1.4.1.4	glutamate dehydrogenase (NADP+)	UABAM_06495
	GDH2	1.4.1.2	glutamate dehydrogenase	UABAM_00405
Histidine (essential amino acid)
	hisD	1.1.1.23	histidinol dehydrogenase	-
	hisB	3.1.3.15	histidinol-phosphatase	-
	hisC	2.6.1.9	histidinol-phosphate aminotransferase	UABAM_04188
	hisB	4.2.1.19	imidazoleglycerol-phosphate dehydratase	-
	hisHF	4.3.2.10	imidazole glycerol-phosphate synthase	-
	hisA	5.3.1.16	phosphoribosylformimino-5-aminoimidazole carboxamide ribotide isomerase	-
	hisI	3.5.4.19	phosphoribosyl-AMP cyclohydrolase	-
	hisE	3.6.1.31	phosphoribosyl-ATP pyrophosphohydrolase	-
	hisG	2.4.2.17	ATP phosphoribosyltransferase	-
Isoleucine/Leucine (essential amino acid)
	LeuB	1.1.1.85	3-isopropylmalate dehydrogenase	UABAM_03921
	leuCD	4.2.1.33	3-isopropylmalate	-
	leuA	2.3.3.13	2-isopropylmalate synthase	UABAM_06443
	ilvE	2.6.1.42	branched-chain amino acid aminotransferase	UABAM_03805
	ilvD	4.2.1.9	dihydroxy-acid dehydratase	-
	ilvC	1.1.1.86	ketol-acid reductoisomerase	-
	ilvB	2.2.1.6	acetolactate synthase I	UABAM_00603, UABAM_04189, UABAM_05765
	ilvA	4.3.1.19	threonine dehydratase	UABAM_00711, UABAM_01749, UABAM_05572
Lysine (essential amino acid)
	lysA	4.1.1.20	diaminopimelate decarboxylase	UABAM_04819
	dapF	5.1.1.7	diaminopimelate epimerase	-
	dapE	3.5.1.18	succinyl-diaminopimelate desuccinylase	UABAM_00519, UABAM_01027
	dapC	2.6.1.17	N-succinyldiaminopimelate aminotransferase	UABAM_00144
	dapD	2.3.1.117	2,3,4,5-tetrahydropyridine-2,6-dicarboxylate N-succinyltransferase	-
	dapB	1.17.1.8	4-hydroxy-tetrahydrodipicolinate reductase	-
	dapA	4.3.3.7	4-hydroxy-tetrahydrodipicolinate synthase	UABAM_05978
	asd	1.2.1.11	aspartate-semialdehyde dehydrogenase	-
	lysAC	2.7.2.4	aspartate kinase	UABAM_04819
Methionine (essential amino acid)
	metH	2.1.1.13	homocysteine methyltransferase	UABAM_04020
	metC	4.4.1.13	cysteine-S-conjugate beta-lyase	UABAM_02047
	metB	2.5.1.48	cystathionine gamma-synthase	UABAM_02047
	metA	2.3.1.46	homoserine O-succinyltransferase	-
	thrA	1.1.1.3	homoserine dehydrogenase	-
	asd	1.2.1.11	aspartate-semialdehyde dehydrogenase	-
	lysAC	2.7.2.4	aspartate kinase	UABAM_04819
Phenylalanine/Tryptophan/Tyrosine (essential amino acid)
	tyrA	1.3.1.12	prephenate dehydrogenase	-
	aroA	5.4.99.5	chorismate mutase	UABAM_01829
	trpAB	4.2.1.20	tryptophan synthase	-
	trpC	4.1.1.48	indole-3-glycerol phosphate synthase	-
	trpCF	5.3.1.24	phosphoribosylanthranilate isomerase	-
	trpD	2.4.2.18	anthranilate phosphoribosyltransferase	-
	trpEG	4.1.3.27	anthranilate synthase	-
	hisC	2.6.1.9	histidinol-phosphate aminotransferase	UABAM_04188
	pheA	4.2.1.51	prephenate dehydratase	-
	aroA	5.4.99.5	chorismate mutase	UABAM_01829
	aroC	4.2.3.5	chorismate synthase	UABAM_03005
	aroA	2.5.1.19	3-phosphoshikimate 1-carboxyvinyltransferase	UABAM_03143
	aroK	2.7.1.71	shikimate kinase	UABAM_06600
	aroE	1.1.1.25	shikimate dehydrogenase	UABAM_06215, UABAM_06599
	aroDE	4.2.1.10	3-dehydroquinate dehydratase	UABAM_06215, UABAM_06599
	aroB	4.2.3.4	3-dehydroquinate synthase	UABAM_01621, UABAM_05626
	aroA	2.5.1.54	3-deoxy-7-phosphoheptulonate synthase	UABAM_03825
Proline
	pip	3.4.11.5	proline iminopeptidase	UABAM_05071
	proB	2.7.2.11	glutamate 5-kinase	UABAM_04307
	proA	1.2.1.41	glutamate-5-semialdehyde dehydrogenase	UABAM_04308
	proC	1.5.1.2	pyrroline-5-carboxylate reductase	UABAM_02533
Valine (essential amino acid)
	ilvE	2.6.1.42	branched-chain amino acid aminotransferase	UABAM_03805
	ilvD	4.2.1.9	dihydroxy-acid dehydratase	-
	ilvC	1.1.1.86	ketol-acid reductoisomerase	-
	ilvB	2.2.1.6	acetolactate synthase I/II/III large subunit	UABAM_00603, UABAM_04189, UABAM_05765
